# Supplementary material for: Effects of Four Weeks of β-Alanine Supplementation on Repeated Sprint Ability in Water Polo Players
Source: PLoS One. 2016 Dec 8;11(12):e0167968. doi: 10.1371/journal.pone.0167968 (PMC5145207; doi:10.1371/journal.pone.0167968)
Supplement: S1 Dataset — (XLSX) [file pone.0167968.s001.xlsx]

## Sheet: Placebo group
		Pre supplementation
		RSA 1								RSA 2
		Mean time	Best time	worst time	Decrement percentage	Absolute decrement	Total Time	Lactate	T30	Mean time	Best time	Worst time	Decrement percentage	Absolute decrement	Total Time	Total time for both RSA	Lactate peak
		(s)	(s)	(s)	(%)	(s)	(s)	(mmol/L)	(m)	(s)	(s)	(s)	(%)	(s)	(s)	(s)	(mmol/L)
	Subject 1	7.31333	7.1	7.74	3.00469	1.28	43.88	3.92354	1725	7.72	7.27	8.27	6.18982	2.7	46.32	90.2	2.57445
	Subject 2	5.93167	5.63	6.13	5.3582	1.81	35.59	8.21501	2175	6.435	6.17	6.67	4.29498	1.59	38.61	74.2	4.32049
	Subject 3	6.88667	6.27	7.24	9.83519	3.7	41.32	9.68623	1575	7.47	7.14	7.74	4.62185	1.98	44.82	86.14	4.52429
	Subject 4	6.32333	6.17	6.53	2.48514	0.92	37.94	5.19115	2150	6.925	6.63	7.4	4.44947	1.77	41.55	79.49	2.29376
	Subject 5	6.11667	5.8	6.37	5.45977	1.9	36.7	8.17073	1975	6.48833	6.4	6.63	1.38021	0.53	38.93	75.63	7.07317
	Subject 6	6.13833	5.67	6.57	8.25985	2.81	36.83	7.83	2000	6.435	6.17	6.67	4.29498	1.59	38.61	75.44	7.83
	Subject 7	7.11333	6.9	7.3	3.09179	1.28	42.68	8.16	1850	7.80333	7.67	7.94	1.73837	0.8	46.82	89.5	6.67647
	Subject 8	6.645	6.2	7.1	7.17742	2.67	39.87	8.87033	1875	7.03167	6.94	7.17	1.32085	0.55	42.19	82.06	7.13163
	Subject 9	6.62833	6.33	6.94	4.71301	1.79	39.77	7.64706	1650	7.45333	6.9	8.07	8.01932	3.32	44.72	84.49	5.65815
	Subject 10	6.89	6.53	7.37	5.51302	2.16	41.34	6.4939	1650	7.76833	7.3	8.1	6.41553	2.81	46.61	87.95	5.82
	Subject 11	6.82333	6.5	7.1	4.97436	1.94	40.94	7.38	1750	7.71333	7.37	8.04	4.65853	2.06	46.28	87.22	4.98
	Mean	6.61909	6.28182	6.94455	5.44295	2.02364	39.7145	7.41527	1852.27	7.20394	6.90545	7.51818	4.30763	1.79091	43.2236	82.9382	5.35295
	SD	0.442413	0.470506	0.488003	2.26322	0.794447	2.65448	1.65088	203.855	0.560242	0.505794	0.63801	2.14701	0.922176	3.36145	5.92075	1.82461
		Post supplementation
		RSA 1								RSA 2
		Mean time	Best time	worst time	Decrement percentage	Absolute decrement	Total Time	Lactate	T30	Mean time	Best time	Worst time	Decrement percentage	Absolute decrement	Total Time	Total time for both RSA	Lactate peak
		(s)	(s)	(s)	(%)	(s)	(s)	(mmol/L)	(m)	(s)	(s)	(s)	(%)	(s)	(s)	(s)	(mmol/L)
	Subject 1	7.12667	6.81	7.42	4.65002	1.9	42.76	4.41		7.72333	7.33	8.07	5.36608	2.36	46.34	89.1	2.067
	Subject 2	6.07	5.76	6.4	5.38194	1.86	36.42	5.8631	2175	6.35667	6.16	6.58	3.19264	1.18	38.14	74.56	3.69048
	Subject 3	7.21667	6.91	7.53	4.43801	1.84	43.3	4.71	1600	8.05	7.2	8.46	11.8056	5.1	48.3	91.6	1.212
	Subject 4	6.46	6.02	6.75	7.30897	2.64	38.76	3.66864	2350	7.445	7.11	7.63	4.71167	2.01	44.67	83.43	4.56
	Subject 5	6.32333	6.13	6.57	3.15389	1.16	37.94	3.15152	2025	6.53333	6.37	6.74	2.5641	0.98	39.2	77.14	3.54545
	Subject 6	6.14833	5.9	6.43	4.20904	1.49	36.89	6.72414	2075	6.44833	6.23	6.67	3.50455	1.31	38.69	75.58	7.57606
	Subject 7	7.15333	6.67	7.64	7.24638	2.9	42.92	5.72727	1850	7.53667	7.24	7.87	4.09761	1.78	45.22	88.14	2.97273
	Subject 8	6.72	6.47	6.97	3.86399	1.5	40.32	5.84848	2000	7.44667	6.87	7.9	8.39398	3.46	44.68	85	4.33333
	Subject 9	6.80333	6.27	7.57	8.50611	3.2	40.82	5.09091	1700	7.41	6.94	7.87	6.77233	2.82	44.46	85.28	4.09091
	Subject 10	6.80333	6.27	7.04	8.50611	3.2	40.82	5.14199	1800	7.005	6.37	7.62	9.9686	3.81	42.03	82.85	5.93306
	Subject 11	7.15833	6.37	7.54	12.3757	4.73	42.95	3.59026	1800	7.00333	6.76	7.37	3.59961	1.46	42.02	84.97	3.1643
	Mean	6.72576	6.32545	7.07818	6.33093	2.40182	40.3545	4.90239	1937.5	7.17803	6.78	7.52545	5.81607	2.38818	43.0682	83.4227	3.9223
	SD	0.42187	0.368303	0.484867	2.75296	1.05106	2.53122	1.11799	229.205	0.553782	0.430883	0.619215	3.04576	1.29194	3.32269	5.56363	1.7452

## Sheet: Beta-alanine group
		Pre supplementation
		RSA 1								RSA 2
		Mean time	Best time	worst time	Decrement percentage	Absolute decrement	Total Time	Lactate	T30	Mean time	Best time	Worst time	Decrement percentage	Absolute decrement	Total Time	Total time for both RSA	Lactato peak
		(s)	(s)	(s)	(%)	(s)	(s)	(mmol/L)	(m)	(s)	(s)	(s)	(%)	(s)	(s)	(s)	(mmol/L)
	Subject 1	6.05	5.77	6.27	4.85269	1.68	36.3	6.93712	2275	6.55	6.43	6.67	1.86625	0.72	39.3	75.6	3.02434
	Subject 2	6.32167	6.1	6.74	3.63388	1.33	37.93	5.52632	2125	6.47167	6.37	6.6	1.59602	0.61	38.83	76.76	4.28138
	Subject 3	6.98667	6.67	7.24	4.74763	1.9	41.92	7.88032	1775	7.33	7.1	7.77	3.23944	1.38	43.98	85.9	5.68966
	Subject 4	6.83333	6.53	7	4.64523	1.82	41	6.29817	1950	7.67667	6.9	8.34	11.256	4.66	46.06	87.06	5.7085
	Subject 5	6.95167	6.43	7.34	8.11301	3.13	41.71	3.78819	1900	7.01833	6.5	7.57	7.97436	3.11	42.11	83.82	3.69654
	Subject 6	6.36167	6.13	6.6	3.77923	1.39	38.17	7.26471	1875	6.97667	6.77	7.2	3.04284	1.03	41.85	80.02	7.47059
	Subject 7	6.86833	6.5	7.3	5.66667	2.21	41.21	7.88235	1900	7.22	6.87	7.54	5.09461	2.1	43.32	84.53	7.23529
	Subject 8	7.16667	6.77	7.54	5.85918	2.38	43	6.54224	1775	7.675	7.5	8.27	2.33333	1.05	46.05	89.05	4.47937
	Subject 9	6.36667	5.97	6.63	6.64433	2.38	38.2	8.4	1900								8.2622
	Subject 10	6.11167	5.9	6.4	3.58757	1.27	36.67	7.86	2150	6.67833	6.2	7.04	7.71505	2.87	40.07	76.74	6.6
	Subject 11	6.765	6.47	6.97	4.55951	1.77	40.59	8.00407	1900	7.76	7.44	8.07	4.30108	1.92	46.56	87.15	7.82077
	Mean	6.61667	6.29455	6.91182	5.09899	1.93273	39.7	6.94395	1956.82	7.13567	6.808	7.507	4.8419	1.945	42.813	82.663	5.8426
	SD	0.384004	0.333897	0.41564	1.38659	0.557819	2.30403	1.35979	158.938	0.4773	0.444292	0.62386	3.18071	1.28448	2.86417	4.9706	1.78372
		Post supplementation
		RSA 1								RSA 2
		Mean time	Best time	worst time	Decrement percentage	Absolute decrement	Total Time	Lactate	T30	Mean time	Best time	Worst time	Decrement percentage	Absolute decrement	Total Time	Total time for both RSA	Lactato peak
		(s)	(s)	(s)	(%)	(s)	(s)	(mmol/L)	(m)	(s)	(s)	(s)	(%)	(s)	(s)	(s)	(mmol/L)
	Subject 1	6.25333	6.03	6.47	3.7037	1.34	37.52	2.02381	2300	6.14667	5.93	6.53	3.65374	1.3	36.88	74.4	2.67857
	Subject 2	6.10833	5.9	6.28	3.53107	1.25	36.65	4.31953	2225	6.31	6.12	6.4	3.10458	1.14	37.86	74.51	3.46154
	Subject 3	6.79833	6.59	7.05	3.16136	1.25	40.79	5.6213	1800	7.20833	6.89	7.68	4.62022	1.91	43.25	84.04	3.46154
	Subject 4	6.28333	6.11	6.57	2.83688	1.04	37.7	4.86974	2025								7.93587
	Subject 5	6.80167	6.47	7.24	5.12622	1.99	40.81	2.70183	2000	6.93667	6.44	7.27	7.71222	2.98	41.62	82.43	2.65619
	Subject 6	6.41167	6.13	6.57	4.59489	1.69	38.47	5.99391	1975	6.96833	6.4	7.47	8.88021	3.41	41.81	80.28	5.93306
	Subject 7	7.15	6.77	7.44	5.613	2.28	42.9	5.05071	2000	7.38667	7.07	7.57	4.47902	1.9	44.32	87.22	6.29817
	Subject 8	7.13667	6.8	7.4	4.95098	2.02	42.82	3.43813	1825	7.54167	7.1	7.9	6.22066	2.65	45.25	88.07	2.67444
	Subject 9	6.12167	5.83	6.5	5.00286	1.75	36.73	6.33333	1900	6.37167	6.13	6.5	3.94236	1.45	38.23	74.96	6.9697
	Subject 10	6.08333	5.73	6.43	6.16638	2.12	36.5	8.30629	2225	6.45167	6.03	6.8	6.99281	2.53	38.71	75.21	5.75758
	Subject 11	6.98667	6.5	7.44	7.48718	2.92	41.92	4.87879	1950	7.55333	7.44	7.77	1.5233	0.68	45.32	87.24	8.09091
	Mean	6.55773	6.26	6.85364	4.74314	1.78636	39.3464	4.86703	2020.45	6.8875	6.555	7.189	5.11291	1.995	41.325	80.836	5.08342
	SD	0.42353	0.380789	0.459962	1.38841	0.554838	2.54118	1.75968	164.628	0.534446	0.530309	0.577128	2.27969	0.878398	3.20668	5.72356	2.1478
